# Supplementary material for: Sensory Analysis Performed within Augmented Virtuality System: Impact on Hedonic Scores, Engagement, and Presence Level
Source: Foods. 2024 Aug 3;13(15):2456. doi: 10.3390/foods13152456 (PMC11311452; doi:10.3390/foods13152456)
Supplement: Supplementary file 1 [file foods-13-02456-s001.zip]

Archive with 1 entries (1 files):
- foods-3123176-supplementary.pdf
